# Supplementary material for: Isolation, Partial Characterization and Application of Bacteriophages in Eradicating Biofilm Formation by Bacillus cereus on Stainless Steel Surfaces in Food Processing Facilities
Source: Pathogens. 2022 Aug 2;11(8):872. doi: 10.3390/pathogens11080872 (PMC9414048; doi:10.3390/pathogens11080872)
Supplement: Supplementary file 1 [file pathogens-11-00872-s001.zip]

Archive with 1 entries (1 files):
- pathogens-1829482-SI.xlsx
