# Supplementary material for: Isolation, Partial Characterization and Application of Bacteriophages in Eradicating Biofilm Formation by Bacillus cereus on Stainless Steel Surfaces in Food Processing Facilities
Source: Pathogens. 2022 Aug 2;11(8):872. doi: 10.3390/pathogens11080872 (PMC9414048; doi:10.3390/pathogens11080872)
Supplement: Supplementary file 1 [file pathogens-11-00872-s001.zip › pathogens-1829482-SI.xlsx]

## Sheet: Table S
Table S1. Host Range: Host specificity of each of the seven phage isolates on the B. cereus strains collection (n = 174). The sensitivity of different strains of the B.cereus group to different isolated phage was tested by plaquing + (colored in yellow): sensitive to phages (formation of clear plaques) - (no color): resistant to phages (no formation of plaques)
Phages isolates B. cereus strains	Ø1BC4663	Ø4BC4663(1)	Ø4BC4663(2)	Ø2BC4663	Ø3BC4663	Ø1BC478	Ø1BC3990
C14	-	-	-	-	-	-	-
C23	-	-	-	-	-	-	-
156	-	-	-	-	-	-	-
228	-	-	-	-	-	-	-
2878	-	-	-	-	-	-	-
3298	-	-	-	-	-	+	-
3299	-	+	+	+	+	+	+
3607	-	-	-	-	-	-	-
3828 gc	-	-	-	-	-	-	-
3938 gc	-	-	-	-	-	-	-
3940 gc	+	+	+	+	+	+	+
3942 gc	-	-	-	-	-	-	-
3949	-	-	-	-	-	-	-
3996	-	-	-	-	-	-	-
4309 8j	-	-	-	-	-	-	-
4309 13j	-	-	-	-	-	-	-
4727	-	-	-	-	-	-	-
5456	-	-	-	-	-	-	-
5659	+	-	-	+	+	+	-
2964	-	-	-	-	-	-	-
2976	-	-	-	-	-	-	-
3199	-	-	-	-	+	+	-
4068 13j	-	-	-	-	-	-	-
4068 7j	-	-	-	-	-	-	-
3296	-	+	+	+	+	-	-
4313	-	-	-	-	-	-	-
5390	-	-	-	-	-	-	-
5665	-	-	-	-	-	-	-
C18 gc	-	-	-	-	-	-	-
499	-	-	-	-	-	-	-
4664	-	-	-	-	-	+	-
5657	-	-	-	-	-	-	-
C25 pc	-	-	-	-	-	-	-
2975	-	-	-	-	-	-	-
4927 pc	-	-	-	-	-	-	-
4927 gc	-	-	-	-	-	-	-
C10	+	+	+	+	+	+	+
2770	-	-	-	-	-	-	-
2892	-	-	-	-	-	-	-
3988 pc	-	-	-	-	-	-	-
2772	-	-	-	-	-	-	-
3297	-	-	-	-	-	-	-
5002	-	-	-	-	-	-	-
171	-	-	-	-	-	-	-
225	-	-	-	-	-	-	-
3050	-	-	-	-	-	-	-
3988 gc	-	-	-	-	+	-	-
5669	-	-	-	-	-	-	-
2789	-	-	-	-	-	-	-
4931	-	-	-	-	-	-	-
3942pc	-	-	-	-	-	-	-
4163	-	-	-	-	-	-	-
C18 pc	-	-	-	-	-	-	-
P2 7j	+	+	+	+	+	+	+
842	-	-	-	-	-	-	-
3940 pc	-	-	-	-	-	-	-
5728	-	-	-	-	-	+	-
3938 pc	-	-	-	-	-	-	-
4087	-	-	-	-	-	-	-
4947 gc	-	-	-	-	-	-	-
P4	-	-	-	-	-	-	-
396	-	-	-	-	-	-	-
3828 pc	-	-	-	-	-	-	-
3995	-	-	-	-	-	-	-
3997	-	-	-	-	-	-	-
4005	-	-	-	-	-	-	-
4071	-	-	-	-	-	-	-
4086	-	-	-	-	-	-	+
2884	+	+	+	+	+	+	+
2889	-	-	-	-	-	-	-
2893	-	-	-	-	-	-	-
3042	-	-	-	-	-	-	-
3047	-	-	-	-	-	-	-
4000	-	-	-	-	-	-	-
4855	-	-	-	-	-	-	-
C12	+	+	+	+	+	+	-
C13	+	+	+	+	+	+	+
C24	-	-	-	-	-	-	-
2845	-	-	-	-	-	-	-
4950	+	+	+	+	+	+	+
5380 8j	-	-	-	-	-	-	-
5655	-	-	-	-	-	-	-
5662 7j	-	-	-	-	-	-	-
C28	-	-	-	-	-	-	-
Cous GC	-	-	-	-	-	-	-
E2	-	-	-	-	-	-	-
E10	-	-	-	-	-	-	-
4165	+	+	+	+	+	+	+
4478	-	-	-	-	-	-	-
4785	-	-	-	-	-	-	-
5603	-	-	-	-	-	-	-
5662 13j	-	-	-	-	-	-	-
E1	-	-	-	-	-	-	-
E16	-	-	-	-	-	-	-
P3 13j	-	-	-	-	-	-	-
P3 7j	-	-	-	-	-	-	-
P6	-	+	-	-	-	-	-
SF1 gc	-	-	-	-	-	-	-
207	-	-	-	-	-	-	-
211	-	-	-	-	-	-	-
227	+	-	+	-	+	+	-
500	-	-	-	-	-	-	-
4663	+	+	+	+	+	+	+
P5	-	-	-	-	-	-	-
SF1 pc	-	-	-	-	-	-	-
SR gc	-	-	-	-	-	-	-
159	-	-	-	-	-	-	-
160	-	-	-	-	-	-	-
678	-	-	-	-	-	-	-
2787	-	-	-	-	-	-	-
2874	-	-	-	-	-	-	-
2956	-	-	-	-	-	-	-
3197	-	-	-	-	-	-	-
3201	-	-	-	-	-	-	-
4085	-	-	-	-	-	-	-
4253 gc	-	-	-	-	-	-	-
4920 gc	-	-	-	-	-	+	-
C27	-	-	-	-	-	-	-
478	+	+	+	+	+	+	+
3990	+	+	+	+	+	+	+
4851	-	+	+	+	+	+	+
5380 13j	-	-	-	-	-	-	+
5674	-	-	-	-	-	-	-
P1 19j	-	-	-	-	-	-	-
P1 8j	-	-	-	-	-	-	-
p7	-	-	-	-	-	-	-
168	-	-	-	-	-	-	-
2885	-	-	-	-	-	-	-
4006	-	-	+	+	+	+	+
5664	-	-	-	-	-	-	-
5666	-	-	-	-	-	-	-
C21	-	-	-	-	-	-	-
4947 pc	+	+	+	+	+	+	+
C22	-	-	-	-	-	-	-
C25 gc	-	-	-	-	-	-	-
P2 13j	-	-	-	-	-	-	-
2788	-	-	-	-	-	-	-
2883	-	-	-	-	-	-	-
3611	-	-	-	-	-	-	-
4007	-	-	-	-	-	-	-
4044	-	-	-	-	-	-	-
4160	-	-	-	-	-	-	+
4167	-	-	-	-	-	-	+
SF2 gc	-	-	-	-	-	-	-
2873	-	-	-	-	-	-	-
C17	-	-	-	-	-	-	-
C20	-	-	-	-	-	-	-
C26	-	-	-	-	-	-	-
E7	-	-	-	-	+	-	+
E19	-	-	-	-	-	-	-
SF2 pc	-	-	-	-	-	-	-
2875	-	-	-	-	-	-	-
2876	-	-	-	-	-	-	-
2881	-	-	-	-	-	-	-
2900	-	-	-	-	-	-	+
2957 13j	-	-	-	-	-	-	-
2981	-	-	-	-	-	-	-
2982	-	-	-	-	-	-	-
3041	-	-	-	-	-	-	-
3051	-	-	-	-	-	-	-
4084	-	-	-	-	-	-	-
4168	+	+	+	+	+	+	+
4171	-	-	-	-	-	-	-
4220	-	-	-	-	-	-	-
4253 pc	-	-	-	-	-	-	-
4314	-	-	-	-	-	-	-
4315	-	-	-	-	-	-	+
4316	-	-	-	-	-	-	-
4477	-	-	-	-	-	-	+
4593	-	-	-	-	-	-	-
4788	-	-	-	-	-	-	-
4830	-	-	-	-	-	-	-
4920 pc	-	-	-	-	-	-	-
5600	-	-	-	-	-	-	-
